# Supplementary material for: Multiplex PCR Assay for Simultaneous Identification of Five Types of Tuna (Katsuwonus pelamis, Thunnus alalonga, T. albacares, T. obesus and T. thynnus)
Source: Foods. 2022 Jan 20;11(3):280. doi: 10.3390/foods11030280 (PMC8834044; doi:10.3390/foods11030280)
Supplement: Supplementary file 1 [file foods-11-00280-s001.zip]

Archive with 1 entries (1 files):
- foods-1552138-supplementary.pdf
